# Supplementary material for: NMR and Patch-Clamp Characterization of Yeast Mitochondrial Pyruvate Carrier Complexes
Source: Biomolecules. 2023 Apr 22;13(5):719. doi: 10.3390/biom13050719 (PMC10216714; doi:10.3390/biom13050719)
Supplement: Supplementary file 1 [file biomolecules-13-00719-s001.zip]

Archive with 1 entries (1 files):
- biomolecules-2275523-supplementary.pdf
